# Supplementary material for: An Improved Scalable Hydrogel Dish for Spheroid Culture
Source: Life (Basel). 2021 Jun 3;11(6):517. doi: 10.3390/life11060517 (PMC8228346; doi:10.3390/life11060517)
Supplement: Supplementary file 1 [file life-11-00517-s001.zip]

Archive with 5 entries (4 files):
- Video S1_casting plates_1.3gp
- Video S2_Changing Media_1.3gp
- __MACOSX/
- __MACOSX/._Video S1_casting plates_1.3gp
- __MACOSX/._Video S2_Changing Media_1.3gp
